# Supplementary material for: Mapping Soil Properties in the Haihun River Sub-Watershed, Yangtze River Basin, China, by Integrating Machine Learning and Variable Selection
Source: Sensors (Basel). 2024 Jun 11;24(12):3784. doi: 10.3390/s24123784 (PMC11207289; doi:10.3390/s24123784)
Supplement: Supplementary file 1 [file sensors-24-03784-s001.zip]

Archive with 1 entries (1 files):
- sensors-2979191-supplementary.pdf
